# Supplementary material for: Resveratrol rescues cutaneous radiation-induced DNA damage via a novel AMPK/SIRT7/HMGB1 regulatory axis
Source: Cell Death Dis. 2023 Jan 1;13(10):847. doi: 10.1038/s41419-022-05281-y (PMC9805450; doi:10.1038/s41419-022-05281-y)
Supplement: Supplementary file 3 — Supplementary Table S1 [file 41419_2022_5281_MOESM3_ESM.xlsx]

## Sheet: Sheet1
Supplementary Table S1. Oligonucleotides used for qRT-PCR and knockdown
For qRT-PCR
Name	Sequence
hGAPDH_FP	GGATATTGTTGCCATCAATGACC
hGAPDH_RP	AGCCTTCTCCATGGTGGTGAAGA
SIRT7_FP	TTCAGAAAGGGAGAAGCGTTAGTG
SIRT7_RP	CGCAGGAGGTACAGACTTCAATG
HMGB1_FP	CTTCGGCCTTCTTCCTCTTCTG
HMGB1_RP	AACTCCCTTTTTTGCTGCATCAG
siRNAs oligos for knockdown assays
Name	Sequence
siNC	siN0000001-1-5 (RiboBio)
siSIRT7_01	AGCCATTTGTCCTTGAGGAA
siSIRT7_02	GAACGGAACTCGGGTTATT
siHMGB1_01	GGAGAGATGTGGAATAACA
siHMGB1_02	GTTGGTTCTAGCGCAGTTT
