# Supplementary material for: Resveratrol rescues cutaneous radiation-induced DNA damage via a novel AMPK/SIRT7/HMGB1 regulatory axis
Source: Cell Death Dis. 2023 Jan 1;13(10):847. doi: 10.1038/s41419-022-05281-y (PMC9805450; doi:10.1038/s41419-022-05281-y)
Supplement: Supplementary file 4 — Supplementary Table S2 [file 41419_2022_5281_MOESM4_ESM.xlsx]

## Sheet: Sheet1
Supplementary Table S2. Antibodies for Western blot
Primary antibodies
Name
SIRT7	Santa Cruz Biotechnology, sc-365344, 1:2000
γ-H2AX	Santa Cruz Biotechnology, sc-517384, 1:2000
GAPDH	Santa Cruz Biotechnology, sc-25778, 1:2000
H3K18ac	Cell Signaling Technology, #13998, 1:2000
GST	Santa Cruz Biotechnology, sc-138, 1:2000
HMGB1	Santa Cruz Biotechnology, sc-56698, 1:2000
Lamin A/C	Cell Signaling Technology, #4777, 1:2000
Anti-Acetyllysine	PTM BioLab, PTM-101, 1:2000
AMPKα1/2	Santa Cruz Biotechnology, sc-74461, 1:2000
pAMPKα1/2 (T183/172)	Bioworld Technology, CN89330, 1:2000
Anti-Phospho-Threonine	PTM BioLab, PTM-705RM, 1:2000
Secondary antibodies
Name
anti-rabbit IgG-HRP	Santa Cruz Biotechnology, Dallas, TX, USA
anti-mouse IgG-HRP	Santa Cruz Biotechnology, Dallas, TX, USA
HRP goat anti-mouse IgG HCS	IPKine, #A25112
HRP goat anti-mouse IgG HMS	IPKine, #A25012
