# Supplementary material for: Resveratrol rescues cutaneous radiation-induced DNA damage via a novel AMPK/SIRT7/HMGB1 regulatory axis
Source: Cell Death Dis. 2023 Jan 1;13(10):847. doi: 10.1038/s41419-022-05281-y (PMC9805450; doi:10.1038/s41419-022-05281-y)
Supplement: Supplementary file 5 — Supplementary Table S3 [file 41419_2022_5281_MOESM5_ESM.xlsx]

## Sheet: Non-IR
Supplementary Table S3-1. List of proteins specifically associating with SIRT7 identified by CoIP followed by HPLC-MS under non-IR treatment
yourlist:M20201123A94466D2655679D1FD8953E075198DA816AAEBG	Entry	Entry name	Status	Protein names		Organism	Length
P04259	P04259	K2C6B_HUMAN	reviewed	Keratin, type II cytoskeletal 6B (Cytokeratin-6B) (CK-6B) (Keratin-6B) (K6B) (Type-II keratin Kb10)		Homo sapiens (Human)	564
P06899	P06899	H2B1J_HUMAN	reviewed	Histone H2B type 1-J (Histone H2B.1) (Histone H2B.r) (H2B/r)		Homo sapiens (Human)	126
Q96E39	Q96E39	RMXL1_HUMAN	reviewed	RNA binding motif protein, X-linked-like-1 (Heterogeneous nuclear ribonucleoprotein G-like 1)		Homo sapiens (Human)	390
P05549	P05549	AP2A_HUMAN	reviewed	Transcription factor AP-2-alpha (AP2-alpha) (AP-2 transcription factor) (Activating enhancer-binding protein 2-alpha) (Activator protein 2) (AP-2)		Homo sapiens (Human)	437
O94905-1	O94905	ERLN2_HUMAN	reviewed	Erlin-2 (Endoplasmic reticulum lipid raft-associated protein 2) (Stomatin-prohibitin-flotillin-HflC/K domain-containing protein 2) (SPFH domain-containing protein 2)		Homo sapiens (Human)	339
P30838	P30838	AL3A1_HUMAN	reviewed	Aldehyde dehydrogenase, dimeric NADP-preferring (EC 1.2.1.5) (ALDHIII) (Aldehyde dehydrogenase 3) (Aldehyde dehydrogenase family 3 member A1)		Homo sapiens (Human)	453
P47755	P47755	CAZA2_HUMAN	reviewed	F-actin-capping protein subunit alpha-2 (CapZ alpha-2)		Homo sapiens (Human)	286
Q5RKV6	Q5RKV6	EXOS6_HUMAN	reviewed	Exosome complex component MTR3 (Exosome component 6) (mRNA transport regulator 3 homolog) (hMtr3) (p11)		Homo sapiens (Human)	272
Q8IZW8	Q8IZW8	TENS4_HUMAN	reviewed	Tensin-4 (C-terminal tensin-like protein)		Homo sapiens (Human)	715
Q96F07	Q96F07	CYFP2_HUMAN	reviewed	Cytoplasmic FMR1-interacting protein 2 (p53-inducible protein 121)		Homo sapiens (Human)	1278
Q8WUQ7-2	Q8WUQ7	CATIN_HUMAN	reviewed	Cactin (Renal carcinoma antigen NY-REN-24)		Homo sapiens (Human)	758
P57729	P57729	RAB38_HUMAN	reviewed	Ras-related protein Rab-38 (Melanoma antigen NY-MEL-1)		Homo sapiens (Human)	211
Q5T8P6	Q5T8P6	RBM26_HUMAN	reviewed	RNA-binding protein 26 (CTCL tumor antigen se70-2) (RNA-binding motif protein 26)		Homo sapiens (Human)	1007
O00161	O00161	SNP23_HUMAN	reviewed	Synaptosomal-associated protein 23 (SNAP-23) (Vesicle-membrane fusion protein SNAP-23)		Homo sapiens (Human)	211
Q5BJD5-1	Q5BJD5	TM41B_HUMAN	reviewed	Transmembrane protein 41B (Protein stasimon)		Homo sapiens (Human)	291
Q9UHQ9	Q9UHQ9	NB5R1_HUMAN	reviewed	NADH-cytochrome b5 reductase 1 (b5R.1) (EC 1.6.2.2) (Humb5R2) (NAD(P)H:quinone oxidoreductase type 3 polypeptide A2)		Homo sapiens (Human)	305
Q9ULJ1-4	Q9ULJ1	ODF2L_HUMAN	reviewed	Protein BCAP (Basal body centriole-associated protein) (Outer dense fiber protein 2-like)		Homo sapiens (Human)	636
P02042	P02042	HBD_HUMAN	reviewed	Hemoglobin subunit delta (Delta-globin) (Hemoglobin delta chain)		Homo sapiens (Human)	147
Q96RP9-2	Q96RP9	EFGM_HUMAN	reviewed	Elongation factor G, mitochondrial (EF-Gmt) (Elongation factor G 1, mitochondrial) (mEF-G 1) (Elongation factor G1) (hEFG1)		Homo sapiens (Human)	751
Q9Y6E0	Q9Y6E0	STK24_HUMAN	reviewed	Serine/threonine-protein kinase 24 (EC 2.7.11.1) (Mammalian STE20-like protein kinase 3) (MST-3) (STE20-like kinase MST3) [Cleaved into: Serine/threonine-protein kinase 24 36 kDa subunit (Mammalian STE20-like protein kinase 3 N-terminal) (MST3/N); Serine/threonine-protein kinase 24 12 kDa subunit (Mammalian STE20-like protein kinase 3 C-terminal) (MST3/C)]		Homo sapiens (Human)	443
Q8NI35	Q8NI35	INADL_HUMAN	reviewed	InaD-like protein (Inadl protein) (hINADL) (Channel-interacting PDZ domain-containing protein) (Pals1-associated tight junction protein) (Protein associated to tight junctions)		Homo sapiens (Human)	1801
O95503	O95503	CBX6_HUMAN	reviewed	Chromobox protein homolog 6		Homo sapiens (Human)	412
Q8IY37	Q8IY37	DHX37_HUMAN	reviewed	Probable ATP-dependent RNA helicase DHX37 (EC 3.6.4.13) (DEAH box protein 37)		Homo sapiens (Human)	1157
Q96H22-3	Q96H22	CENPN_HUMAN	reviewed	Centromere protein N (CENP-N) (Interphase centromere complex protein 32)		Homo sapiens (Human)	339
Q9Y5B6	Q9Y5B6	PAXB1_HUMAN	reviewed	PAX3- and PAX7-binding protein 1 (GC-rich sequence DNA-binding factor 1)		Homo sapiens (Human)	917
P01040	P01040	CYTA_HUMAN	reviewed	Cystatin-A (Cystatin-AS) (Stefin-A) [Cleaved into: Cystatin-A, N-terminally processed]		Homo sapiens (Human)	98
Q7L5N7	Q7L5N7	PCAT2_HUMAN	reviewed	Lysophosphatidylcholine acyltransferase 2 (LPC acyltransferase 2) (LPCAT-2) (LysoPC acyltransferase 2) (EC 2.3.1.23) (1-acylglycerol-3-phosphate O-acyltransferase 11) (1-AGP acyltransferase 11) (1-AGPAT 11) (EC 2.3.1.51) (1-acylglycerophosphocholine O-acyltransferase) (1-alkenylglycerophosphocholine O-acyltransferase) (EC 2.3.1.25) (1-alkylglycerophosphocholine O-acetyltransferase) (EC 2.3.1.67) …		Homo sapiens (Human)	544
Q9NXH8	Q9NXH8	TOR4A_HUMAN	reviewed	Torsin-4A (Torsin family 4 member A)		Homo sapiens (Human)	423
Q96KQ7	Q96KQ7	EHMT2_HUMAN	reviewed	Histone-lysine N-methyltransferase EHMT2 (EC 2.1.1.-) (Euchromatic histone-lysine N-methyltransferase 2) (HLA-B-associated transcript 8) (Histone H3-K9 methyltransferase 3) (H3-K9-HMTase 3) (Lysine N-methyltransferase 1C) (Protein G9a)		Homo sapiens (Human)	1210
Q86V21-1	Q86V21	AACS_HUMAN	reviewed	Acetoacetyl-CoA synthetase (EC 6.2.1.16) (Acyl-CoA synthetase family member 1) (Protein sur-5 homolog)		Homo sapiens (Human)	672
P51151	P51151	RAB9A_HUMAN	reviewed	Ras-related protein Rab-9A		Homo sapiens (Human)	201
Q01650	Q01650	LAT1_HUMAN	reviewed	Large neutral amino acids transporter small subunit 1 (4F2 light chain) (4F2 LC) (4F2LC) (CD98 light chain) (Integral membrane protein E16) (E16) (L-type amino acid transporter 1) (hLAT1) (Solute carrier family 7 member 5) (y+ system cationic amino acid transporter)		Homo sapiens (Human)	507
Q9UBM7	Q9UBM7	DHCR7_HUMAN	reviewed	7-dehydrocholesterol reductase (7-DHC reductase) (EC 1.3.1.21) (Delta7-sterol reductase) (Sterol Delta(7)-reductase) (Sterol reductase SR-2)		Homo sapiens (Human)	475
P61296	P61296	HAND2_HUMAN	reviewed	Heart- and neural crest derivatives-expressed protein 2 (Class A basic helix-loop-helix protein 26) (bHLHa26) (Deciduum, heart, autonomic nervous system and neural crest derivatives-expressed protein 2) (dHAND)		Homo sapiens (Human)	217
P23368-1	P23368	MAOM_HUMAN	reviewed	NAD-dependent malic enzyme, mitochondrial (NAD-ME) (EC 1.1.1.38) (Malic enzyme 2)		Homo sapiens (Human)	584
Q8NDX6	Q8NDX6	ZN740_HUMAN	reviewed	Zinc finger protein 740 (OriLyt TD-element-binding protein 7)		Homo sapiens (Human)	193
Q12834	Q12834	CDC20_HUMAN	reviewed	Cell division cycle protein 20 homolog (p55CDC)		Homo sapiens (Human)	499
Q71RC2-4	Q71RC2	LARP4_HUMAN	reviewed	La-related protein 4 (La ribonucleoprotein domain family member 4)		Homo sapiens (Human)	724
Q9UHD1	Q9UHD1	CHRD1_HUMAN	reviewed	Cysteine and histidine-rich domain-containing protein 1 (CHORD domain-containing protein 1) (CHORD-containing protein 1) (CHP-1) (Protein morgana)		Homo sapiens (Human)	332
Q8WVX9	Q8WVX9	FACR1_HUMAN	reviewed	Fatty acyl-CoA reductase 1 (EC 1.2.1.84) (Male sterility domain-containing protein 2)		Homo sapiens (Human)	515
Q9BRZ2-1	Q9BRZ2	TRI56_HUMAN	reviewed	E3 ubiquitin-protein ligase TRIM56 (EC 2.3.2.27) (RING finger protein 109) (RING-type E3 ubiquitin transferase TRIM56) (Tripartite motif-containing protein 56)		Homo sapiens (Human)	755
Q9H7L9	Q9H7L9	SDS3_HUMAN	reviewed	Sin3 histone deacetylase corepressor complex component SDS3 (45 kDa Sin3-associated polypeptide) (Suppressor of defective silencing 3 protein homolog)		Homo sapiens (Human)	328
Q9H019-1	Q9H019	MFR1L_HUMAN	reviewed	Mitochondrial fission regulator 1-like		Homo sapiens (Human)	292
Q9H2W6	Q9H2W6	RM46_HUMAN	reviewed	39S ribosomal protein L46, mitochondrial (L46mt) (MRP-L46) (Mitochondrial large ribosomal subunit protein mL46) (P2ECSL)		Homo sapiens (Human)	279
Q15392	Q15392	DHC24_HUMAN	reviewed	Delta(24)-sterol reductase (EC 1.3.1.72) (24-dehydrocholesterol reductase) (3-beta-hydroxysterol Delta-24-reductase) (Diminuto/dwarf1 homolog) (Seladin-1)		Homo sapiens (Human)	516
Q9UFC0	Q9UFC0	LRWD1_HUMAN	reviewed	Leucine-rich repeat and WD repeat-containing protein 1 (Centromere protein 33) (CENP-33) (Origin recognition complex-associated protein) (ORC-associated protein) (ORCA)		Homo sapiens (Human)	647
Q9Y4D1	Q9Y4D1	DAAM1_HUMAN	reviewed	Disheveled-associated activator of morphogenesis 1		Homo sapiens (Human)	1078
P84085	P84085	ARF5_HUMAN	reviewed	ADP-ribosylation factor 5		Homo sapiens (Human)	180
Q5SRD1	Q5SRD1	TI23B_HUMAN	reviewed	Mitochondrial import inner membrane translocase subunit Tim23B (TIMM23B)		Homo sapiens (Human)	188
Q9Y6V7	Q9Y6V7	DDX49_HUMAN	reviewed	Probable ATP-dependent RNA helicase DDX49 (EC 3.6.4.13) (DEAD box protein 49)		Homo sapiens (Human)	483
Q6P1S2-1	Q6P1S2	CC033_HUMAN	reviewed	Protein C3orf33 (Protein AC3-33)		Homo sapiens (Human)	294
P25490	P25490	TYY1_HUMAN	reviewed	Transcriptional repressor protein YY1 (Delta transcription factor) (INO80 complex subunit S) (NF-E1) (Yin and yang 1) (YY-1)		Homo sapiens (Human)	414
P00390	P00390	GSHR_HUMAN	reviewed	Glutathione reductase, mitochondrial (GR) (GRase) (EC 1.8.1.7)		Homo sapiens (Human)	522
Q9ULX6	Q9ULX6	AKP8L_HUMAN	reviewed	A-kinase anchor protein 8-like (AKAP8-like protein) (Helicase A-binding protein 95) (HAP95) (Homologous to AKAP95 protein) (HA95) (Neighbor of A-kinase-anchoring protein 95) (Neighbor of AKAP95)		Homo sapiens (Human)	646
Q9UPN4	Q9UPN4	CP131_HUMAN	reviewed	Centrosomal protein of 131 kDa (5-azacytidine-induced protein 1) (Pre-acrosome localization protein 1)		Homo sapiens (Human)	1083
Q13636	Q13636	RAB31_HUMAN	reviewed	Ras-related protein Rab-31 (Ras-related protein Rab-22B)		Homo sapiens (Human)	194
Q15059	Q15059	BRD3_HUMAN	reviewed	Bromodomain-containing protein 3 (RING3-like protein)		Homo sapiens (Human)	726
Q9BPX1	Q9BPX1	DHB14_HUMAN	reviewed	17-beta-hydroxysteroid dehydrogenase 14 (17-beta-HSD 14) (EC 1.1.1.-) (17-beta-hydroxysteroid dehydrogenase DHRS10) (Dehydrogenase/reductase SDR family member 10) (Retinal short-chain dehydrogenase/reductase retSDR3) (Short chain dehydrogenase/reductase family 47C member 1)		Homo sapiens (Human)	270
Q7Z2Y8	Q7Z2Y8	GVIN1_HUMAN	reviewed	Interferon-induced very large GTPase 1 (Interferon-induced very large GTPase pseudogene 1)		Homo sapiens (Human)	2422
Q12962	Q12962	TAF10_HUMAN	reviewed	Transcription initiation factor TFIID subunit 10 (STAF28) (Transcription initiation factor TFIID 30 kDa subunit) (TAF(II)30) (TAFII-30) (TAFII30)		Homo sapiens (Human)	218
Q14241	Q14241	ELOA1_HUMAN	reviewed	Elongin-A (EloA) (Elongin 110 kDa subunit) (RNA polymerase II transcription factor SIII subunit A1) (SIII p110) (Transcription elongation factor B polypeptide 3)		Homo sapiens (Human)	798
Q6IBW4-4	Q6IBW4	CNDH2_HUMAN	reviewed	Condensin-2 complex subunit H2 (Chromosome-associated protein H2) (hCAP-H2) (Kleisin-beta) (Non-SMC condensin II complex subunit H2)		Homo sapiens (Human)	605
P57735	P57735	RAB25_HUMAN	reviewed	Ras-related protein Rab-25 (CATX-8)		Homo sapiens (Human)	213
Q16678	Q16678	CP1B1_HUMAN	reviewed	Cytochrome P450 1B1 (EC 1.14.14.1) (CYPIB1) (Hydroperoxy icosatetraenoate dehydratase) (EC 4.2.1.152)		Homo sapiens (Human)	543
P08134	P08134	RHOC_HUMAN	reviewed	Rho-related GTP-binding protein RhoC (Rho cDNA clone 9) (h9)		Homo sapiens (Human)	193
O00139-4	O00139	KIF2A_HUMAN	reviewed	Kinesin-like protein KIF2A (Kinesin-2) (hK2)		Homo sapiens (Human)	706
Q96N66-1	Q96N66	MBOA7_HUMAN	reviewed	Lysophospholipid acyltransferase 7 (LPLAT 7) (EC 2.3.1.-) (1-acylglycerophosphatidylinositol O-acyltransferase) (EC 2.3.1.n4) (Bladder and breast carcinoma-overexpressed gene 1 protein) (Leukocyte receptor cluster member 4) (Lysophosphatidylinositol acyltransferase) (LPIAT) (Lyso-PI acyltransferase) (Membrane-bound O-acyltransferase domain-containing protein 7) (O-acyltransferase domain-containin…		Homo sapiens (Human)	472
Q9NW82	Q9NW82	WDR70_HUMAN	reviewed	WD repeat-containing protein 70		Homo sapiens (Human)	654
Q15054	Q15054	DPOD3_HUMAN	reviewed	DNA polymerase delta subunit 3 (DNA polymerase delta subunit C) (DNA polymerase delta subunit p66) (DNA polymerase delta subunit p68)		Homo sapiens (Human)	466
Q92766-2	Q92766	RREB1_HUMAN	reviewed	Ras-responsive element-binding protein 1 (RREB-1) (Finger protein in nuclear bodies) (Raf-responsive zinc finger protein LZ321) (Zinc finger motif enhancer-binding protein 1) (Zep-1)		Homo sapiens (Human)	1687
Q96T58	Q96T58	MINT_HUMAN	reviewed	Msx2-interacting protein (SMART/HDAC1-associated repressor protein) (SPEN homolog)		Homo sapiens (Human)	3664
P53985	P53985	MOT1_HUMAN	reviewed	Monocarboxylate transporter 1 (MCT 1) (Solute carrier family 16 member 1)		Homo sapiens (Human)	500
Q93050-3	Q93050	VPP1_HUMAN	reviewed	V-type proton ATPase 116 kDa subunit a1 (V-ATPase 116 kDa subunit a1) (Clathrin-coated vesicle/synaptic vesicle proton pump 116 kDa subunit) (Vacuolar adenosine triphosphatase subunit Ac116) (Vacuolar proton pump subunit 1) (Vacuolar proton translocating ATPase 116 kDa subunit a isoform 1)		Homo sapiens (Human)	837
Q6ZW49	Q6ZW49	PAXI1_HUMAN	reviewed	PAX-interacting protein 1 (PAX transactivation activation domain-interacting protein)		Homo sapiens (Human)	1069
Q969V4	Q969V4	TEKT1_HUMAN	reviewed	Tektin-1		Homo sapiens (Human)	418
P49716	P49716	CEBPD_HUMAN	reviewed	CCAAT/enhancer-binding protein delta (C/EBP delta) (Nuclear factor NF-IL6-beta) (NF-IL6-beta)		Homo sapiens (Human)	269
Q8WXI7	Q8WXI7	MUC16_HUMAN	reviewed	Mucin-16 (MUC-16) (Ovarian cancer-related tumor marker CA125) (CA-125) (Ovarian carcinoma antigen CA125)		Homo sapiens (Human)	14507
Q5TGY3	Q5TGY3	AHDC1_HUMAN	reviewed	AT-hook DNA-binding motif-containing protein 1		Homo sapiens (Human)	1603
O00165-2	O00165	HAX1_HUMAN	reviewed	HCLS1-associated protein X-1 (HS1-associating protein X-1) (HAX-1) (HS1-binding protein 1) (HSP1BP-1)		Homo sapiens (Human)	279
Q53GA4	Q53GA4	PHLA2_HUMAN	reviewed	Pleckstrin homology-like domain family A member 2 (Beckwith-Wiedemann syndrome chromosomal region 1 candidate gene C protein) (Imprinted in placenta and liver protein) (Tumor-suppressing STF cDNA 3 protein) (Tumor-suppressing subchromosomal transferable fragment candidate gene 3 protein) (p17-Beckwith-Wiedemann region 1 C) (p17-BWR1C)		Homo sapiens (Human)	152
O75069	O75069	TMCC2_HUMAN	reviewed	Transmembrane and coiled-coil domains protein 2 (Cerebral protein 11)		Homo sapiens (Human)	709
Q9H9B1	Q9H9B1	EHMT1_HUMAN	reviewed	Histone-lysine N-methyltransferase EHMT1 (EC 2.1.1.-) (Euchromatic histone-lysine N-methyltransferase 1) (Eu-HMTase1) (G9a-like protein 1) (GLP) (GLP1) (Histone H3-K9 methyltransferase 5) (H3-K9-HMTase 5) (Lysine N-methyltransferase 1D)		Homo sapiens (Human)	1298
Q9P1Z0	Q9P1Z0	ZBTB4_HUMAN	reviewed	Zinc finger and BTB domain-containing protein 4 (KAISO-like zinc finger protein 1) (KAISO-L1)		Homo sapiens (Human)	1013
Q14790-9	Q14790	CASP8_HUMAN	reviewed	Caspase-8 (CASP-8) (EC 3.4.22.61) (Apoptotic cysteine protease) (Apoptotic protease Mch-5) (CAP4) (FADD-homologous ICE/ced-3-like protease) (FADD-like ICE) (FLICE) (ICE-like apoptotic protease 5) (MORT1-associated ced-3 homolog) (MACH) [Cleaved into: Caspase-8 subunit p18; Caspase-8 subunit p10]		Homo sapiens (Human)	479
Q9BSV6	Q9BSV6	SEN34_HUMAN	reviewed	tRNA-splicing endonuclease subunit Sen34 (EC 4.6.1.16) (Leukocyte receptor cluster member 5) (tRNA-intron endonuclease Sen34) (HsSen34)		Homo sapiens (Human)	310
P78362-2	P78362	SRPK2_HUMAN	reviewed	SRSF protein kinase 2 (EC 2.7.11.1) (SFRS protein kinase 2) (Serine/arginine-rich protein-specific kinase 2) (SR-protein-specific kinase 2) [Cleaved into: SRSF protein kinase 2 N-terminal; SRSF protein kinase 2 C-terminal]		Homo sapiens (Human)	688
Q86UY5-1	Q86UY5	FA83A_HUMAN	reviewed	Protein FAM83A (Tumor antigen BJ-TSA-9) (Tumor-specific gene expressed in prostate protein)		Homo sapiens (Human)	434
Q8N5F7	Q8N5F7	NKAP_HUMAN	reviewed	NF-kappa-B-activating protein		Homo sapiens (Human)	415
Q5T200-1	Q5T200	ZC3HD_HUMAN	reviewed	Zinc finger CCCH domain-containing protein 13		Homo sapiens (Human)	1668
Q8NG31-1	Q8NG31	KNL1_HUMAN	reviewed	Kinetochore scaffold 1 (ALL1-fused gene from chromosome 15q14 protein) (AF15q14) (Bub-linking kinetochore protein) (Blinkin) (Cancer susceptibility candidate gene 5 protein) (Cancer/testis antigen 29) (CT29) (Kinetochore-null protein 1) (Protein CASC5) (Protein D40/AF15q14)		Homo sapiens (Human)	2342
Q5T5X7	Q5T5X7	BEND3_HUMAN	reviewed	BEN domain-containing protein 3		Homo sapiens (Human)	828
Q13772-4	Q13772	NCOA4_HUMAN	reviewed	Nuclear receptor coactivator 4 (NCoA-4) (Androgen receptor coactivator 70 kDa protein) (70 kDa AR-activator) (70 kDa androgen receptor coactivator) (Androgen receptor-associated protein of 70 kDa) (Ret-activating protein ELE1)		Homo sapiens (Human)	614
Q8N567	Q8N567	ZCHC9_HUMAN	reviewed	Zinc finger CCHC domain-containing protein 9		Homo sapiens (Human)	271
Q9H8Y5	Q9H8Y5	ANKZ1_HUMAN	reviewed	Ankyrin repeat and zinc finger domain-containing protein 1 (Zinc finger protein 744)		Homo sapiens (Human)	726
Q96QE3-1	Q96QE3	ATAD5_HUMAN	reviewed	ATPase family AAA domain-containing protein 5 (Chromosome fragility-associated gene 1 protein)		Homo sapiens (Human)	1844
P09914	P09914	IFIT1_HUMAN	reviewed	Interferon-induced protein with tetratricopeptide repeats 1 (IFIT-1) (Interferon-induced 56 kDa protein) (IFI-56K) (P56)		Homo sapiens (Human)	478
Q03519-1	Q03519	TAP2_HUMAN	reviewed	Antigen peptide transporter 2 (APT2) (ATP-binding cassette sub-family B member 3) (Peptide supply factor 2) (Peptide transporter PSF2) (PSF-2) (Peptide transporter TAP2) (Peptide transporter involved in antigen processing 2) (Really interesting new gene 11 protein)		Homo sapiens (Human)	686
Q9UJY5-6	Q9UJY5	GGA1_HUMAN	reviewed	ADP-ribosylation factor-binding protein GGA1 (Gamma-adaptin-related protein 1) (Golgi-localized, gamma ear-containing, ARF-binding protein 1)		Homo sapiens (Human)	639
P19823	P19823	ITIH2_HUMAN	reviewed	Inter-alpha-trypsin inhibitor heavy chain H2 (ITI heavy chain H2) (ITI-HC2) (Inter-alpha-inhibitor heavy chain 2) (Inter-alpha-trypsin inhibitor complex component II) (Serum-derived hyaluronan-associated protein) (SHAP)		Homo sapiens (Human)	946
Q9UKE5-1	Q9UKE5	TNIK_HUMAN	reviewed	TRAF2 and NCK-interacting protein kinase (EC 2.7.11.1)		Homo sapiens (Human)	1360
Q8N9B5-1	Q8N9B5	JMY_HUMAN	reviewed	Junction-mediating and -regulatory protein		Homo sapiens (Human)	988
Q6SJ93-1	Q6SJ93	F111B_HUMAN	reviewed	Protein FAM111B (Cancer-associated nucleoprotein)		Homo sapiens (Human)	734
P28340	P28340	DPOD1_HUMAN	reviewed	DNA polymerase delta catalytic subunit (EC 2.7.7.7) (3'-5' exodeoxyribonuclease) (EC 3.1.11.-) (DNA polymerase subunit delta p125)		Homo sapiens (Human)	1107
P81605-2	P81605	DCD_HUMAN	reviewed	Dermcidin (EC 3.4.-.-) (Preproteolysin) [Cleaved into: Survival-promoting peptide; DCD-1]		Homo sapiens (Human)	110
Q96TC7	Q96TC7	RMD3_HUMAN	reviewed	Regulator of microtubule dynamics protein 3 (RMD-3) (hRMD-3) (Cerebral protein 10) (Protein FAM82A2) (Protein FAM82C) (Protein tyrosine phosphatase-interacting protein 51) (TCPTP-interacting protein 51)		Homo sapiens (Human)	470
P07602-1	P07602	SAP_HUMAN	reviewed	Prosaposin (Proactivator polypeptide) [Cleaved into: Saposin-A (Protein A); Saposin-B-Val; Saposin-B (Cerebroside sulfate activator) (CSAct) (Dispersin) (Sphingolipid activator protein 1) (SAP-1) (Sulfatide/GM1 activator); Saposin-C (A1 activator) (Co-beta-glucosidase) (Glucosylceramidase activator) (Sphingolipid activator protein 2) (SAP-2); Saposin-D (Component C) (Protein C)]		Homo sapiens (Human)	524
Q9H972	Q9H972	CN093_HUMAN	reviewed	Uncharacterized protein C14orf93		Homo sapiens (Human)	538
O95391	O95391	SLU7_HUMAN	reviewed	Pre-mRNA-splicing factor SLU7 (hSlu7)		Homo sapiens (Human)	586
P53680	P53680	AP2S1_HUMAN	reviewed	AP-2 complex subunit sigma (Adaptor protein complex AP-2 subunit sigma) (Adaptor-related protein complex 2 subunit sigma) (Clathrin assembly protein 2 sigma small chain) (Clathrin coat assembly protein AP17) (Clathrin coat-associated protein AP17) (HA2 17 kDa subunit) (Plasma membrane adaptor AP-2 17 kDa protein) (Sigma2-adaptin)		Homo sapiens (Human)	142
P21675-4	P21675	TAF1_HUMAN	reviewed	Transcription initiation factor TFIID subunit 1 (EC 2.3.1.48) (EC 2.7.11.1) (Cell cycle gene 1 protein) (TBP-associated factor 250 kDa) (p250) (Transcription initiation factor TFIID 250 kDa subunit) (TAF(II)250) (TAFII-250) (TAFII250)		Homo sapiens (Human)	1872
Q86UT5-1	Q86UT5	NHRF4_HUMAN	reviewed	Na(+)/H(+) exchange regulatory cofactor NHE-RF4 (NHERF-4) (Intestinal and kidney-enriched PDZ protein) (Natrium-phosphate cotransporter IIa C-terminal-associated protein 2) (Na/Pi cotransporter C-terminal-associated protein 2) (NaPi-Cap2) (PDZ domain-containing protein 2) (PDZ domain-containing protein 3) (Sodium-hydrogen exchanger regulatory factor 4)		Homo sapiens (Human)	571
P62891	P62891	RL39_HUMAN	reviewed	60S ribosomal protein L39 (Large ribosomal subunit protein eL39)		Homo sapiens (Human)	51
Q99965	Q99965	ADAM2_HUMAN	reviewed	Disintegrin and metalloproteinase domain-containing protein 2 (ADAM 2) (Cancer/testis antigen 15) (CT15) (Fertilin subunit beta) (PH-30) (PH30) (PH30-beta)		Homo sapiens (Human)	735
P0CG22	P0CG22	DR4L1_HUMAN	reviewed	Putative dehydrogenase/reductase SDR family member 4-like 1 (EC 1.1.-.-) (Short chain dehydrogenase/reductase family 25C member 4)		Homo sapiens (Human)	281
Q9H0U9	Q9H0U9	TSYL1_HUMAN	reviewed	Testis-specific Y-encoded-like protein 1 (TSPY-like protein 1)		Homo sapiens (Human)	437
Q6IAA8	Q6IAA8	LTOR1_HUMAN	reviewed	Ragulator complex protein LAMTOR1 (Late endosomal/lysosomal adaptor and MAPK and MTOR activator 1) (Lipid raft adaptor protein p18) (Protein associated with DRMs and endosomes) (p27Kip1-releasing factor from RhoA) (p27RF-Rho)		Homo sapiens (Human)	161
Q2WGJ9	Q2WGJ9	FR1L6_HUMAN	reviewed	Fer-1-like protein 6		Homo sapiens (Human)	1857
Q9H0B3-4	Q9H0B3	IQCN_HUMAN	reviewed	IQ domain-containing protein N		Homo sapiens (Human)	1180
Q9Y336-2	Q9Y336	SIGL9_HUMAN	reviewed	Sialic acid-binding Ig-like lectin 9 (Siglec-9) (CDw329) (Protein FOAP-9) (CD antigen CD329)		Homo sapiens (Human)	463
Q9UG56-3	Q9UG56	PISD_HUMAN	reviewed	Phosphatidylserine decarboxylase proenzyme, mitochondrial (EC 4.1.1.65) [Cleaved into: Phosphatidylserine decarboxylase beta chain; Phosphatidylserine decarboxylase alpha chain]		Homo sapiens (Human)	409
Q8IVA1-2	Q8IVA1	PCP2_HUMAN	reviewed	Purkinje cell protein 2 homolog		Homo sapiens (Human)	136
O75197	O75197	LRP5_HUMAN	reviewed	Low-density lipoprotein receptor-related protein 5 (LRP-5) (Low-density lipoprotein receptor-related protein 7) (LRP-7)		Homo sapiens (Human)	1615
Q8WYQ5-1	Q8WYQ5	DGCR8_HUMAN	reviewed	Microprocessor complex subunit DGCR8 (DiGeorge syndrome critical region 8)		Homo sapiens (Human)	773
O15350-1	O15350	P73_HUMAN	reviewed	Tumor protein p73 (p53-like transcription factor) (p53-related protein)		Homo sapiens (Human)	636
Q6PD62	Q6PD62	CTR9_HUMAN	reviewed	RNA polymerase-associated protein CTR9 homolog (SH2 domain-binding protein 1)		Homo sapiens (Human)	1173
Q9H2K8	Q9H2K8	TAOK3_HUMAN	reviewed	Serine/threonine-protein kinase TAO3 (EC 2.7.11.1) (Cutaneous T-cell lymphoma-associated antigen HD-CL-09) (CTCL-associated antigen HD-CL-09) (Dendritic cell-derived protein kinase) (JNK/SAPK-inhibitory kinase) (Jun kinase-inhibitory kinase) (Kinase from chicken homolog A) (hKFC-A) (Thousand and one amino acid protein 3)		Homo sapiens (Human)	898
Q00403	Q00403	TF2B_HUMAN	reviewed	Transcription initiation factor IIB (EC 2.3.1.48) (General transcription factor TFIIB) (S300-II)		Homo sapiens (Human)	316
Q8IWT6	Q8IWT6	LRC8A_HUMAN	reviewed	Volume-regulated anion channel subunit LRRC8A (Leucine-rich repeat-containing protein 8A) (Swelling protein 1)		Homo sapiens (Human)	810
Q8ND82	Q8ND82	Z280C_HUMAN	reviewed	Zinc finger protein 280C (Suppressor of hairy wing homolog 3) (Zinc finger protein 633)		Homo sapiens (Human)	737
Q8WUD1	Q8WUD1	RAB2B_HUMAN	reviewed	Ras-related protein Rab-2B		Homo sapiens (Human)	216
Q969Z0-1	Q969Z0	FAKD4_HUMAN	reviewed	FAST kinase domain-containing protein 4 (Cell cycle progression restoration protein 2) (Cell cycle progression protein 2) (Protein TBRG4) (Transforming growth factor beta regulator 4)		Homo sapiens (Human)	631
Q96CU9	Q96CU9	FXRD1_HUMAN	reviewed	FAD-dependent oxidoreductase domain-containing protein 1 (EC 1.-.-.-)		Homo sapiens (Human)	486
Q7Z449-1	Q7Z449	CP2U1_HUMAN	reviewed	Cytochrome P450 2U1 (Long-chain fatty acid omega-monooxygenase) (EC 1.14.14.80)		Homo sapiens (Human)	544
Q71F23	Q71F23	CENPU_HUMAN	reviewed	Centromere protein U (CENP-U) (Centromere protein of 50 kDa) (CENP-50) (Interphase centromere complex protein 24) (KSHV latent nuclear antigen-interacting protein 1) (MLF1-interacting protein) (Polo-box-interacting protein 1)		Homo sapiens (Human)	418
Q9H0V9-2	Q9H0V9	LMA2L_HUMAN	reviewed	VIP36-like protein (Lectin mannose-binding 2-like) (LMAN2-like protein)		Homo sapiens (Human)	348
Q15014	Q15014	MO4L2_HUMAN	reviewed	Mortality factor 4-like protein 2 (MORF-related gene X protein) (Protein MSL3-2) (Transcription factor-like protein MRGX)		Homo sapiens (Human)	288
P11234-2	P11234	RALB_HUMAN	reviewed	Ras-related protein Ral-B (EC 3.6.5.2)		Homo sapiens (Human)	206
P12111	P12111	CO6A3_HUMAN	reviewed	Collagen alpha-3(VI) chain		Homo sapiens (Human)	3177
O14910	O14910	LIN7A_HUMAN	reviewed	Protein lin-7 homolog A (Lin-7A) (hLin-7) (Mammalian lin-seven protein 1) (MALS-1) (Tax interaction protein 33) (TIP-33) (Vertebrate lin-7 homolog 1) (Veli-1)		Homo sapiens (Human)	233
Q9H6Y2	Q9H6Y2	WDR55_HUMAN	reviewed	WD repeat-containing protein 55		Homo sapiens (Human)	383
Q9HAV4	Q9HAV4	XPO5_HUMAN	reviewed	Exportin-5 (Exp5) (Ran-binding protein 21)		Homo sapiens (Human)	1204
Q9NVF7-1	Q9NVF7	FBX28_HUMAN	reviewed	F-box only protein 28		Homo sapiens (Human)	368
Q8NE86	Q8NE86	MCU_HUMAN	reviewed	Calcium uniporter protein, mitochondrial (HsMCU) (Coiled-coil domain-containing protein 109A)		Homo sapiens (Human)	351
Q8IV63	Q8IV63	VRK3_HUMAN	reviewed	Inactive serine/threonine-protein kinase VRK3 (Serine/threonine-protein pseudokinase VRK3) (Vaccinia-related kinase 3)		Homo sapiens (Human)	474
Q5VUA4	Q5VUA4	ZN318_HUMAN	reviewed	Zinc finger protein 318 (Endocrine regulatory protein)		Homo sapiens (Human)	2279
Q92599-1	Q92599	SEPT8_HUMAN	reviewed	Septin-8		Homo sapiens (Human)	483

## Sheet: IR
Supplementary Table S3-2. List of proteins specifically associating with SIRT7 identified by CoIP followed by HPLC-MS under IR treatment
Entry	Entry name	Status	Protein names	Gene names	Organism	Length
Q8WXI9	P66B_HUMAN	reviewed	Transcriptional repressor p66-beta (GATA zinc finger domain-containing protein 2B) (p66/p68)	GATAD2B KIAA1150	Homo sapiens (Human)	593
Q9Y224	RTRAF_HUMAN	reviewed	RNA transcription, translation and transport factor protein (CLE7 homolog) (CLE) (hCLE)	RTRAF C14orf166 CGI-99	Homo sapiens (Human)	244
Q13887	KLF5_HUMAN	reviewed	Krueppel-like factor 5 (Basic transcription element-binding protein 2) (BTE-binding protein 2) (Colon krueppel-like factor) (GC-box-binding protein 2) (Intestinal-enriched krueppel-like factor) (Transcription factor BTEB2)	KLF5 BTEB2 CKLF IKLF	Homo sapiens (Human)	457
P53999	TCP4_HUMAN	reviewed	Activated RNA polymerase II transcriptional coactivator p15 (Positive cofactor 4) (PC4) (SUB1 homolog) (p14)	SUB1 PC4 RPO2TC1	Homo sapiens (Human)	127
P78347	GTF2I_HUMAN	reviewed	General transcription factor II-I (GTFII-I) (TFII-I) (Bruton tyrosine kinase-associated protein 135) (BAP-135) (BTK-associated protein 135) (SRF-Phox1-interacting protein) (SPIN) (Williams-Beuren syndrome chromosomal region 6 protein)	GTF2I BAP135 WBSCR6	Homo sapiens (Human)	998
Q12772	SRBP2_HUMAN	reviewed	Sterol regulatory element-binding protein 2 (SREBP-2) (Class D basic helix-loop-helix protein 2) (bHLHd2) (Sterol regulatory element-binding transcription factor 2) [Cleaved into: Processed sterol regulatory element-binding protein 2 (Transcription factor SREBF2)]	SREBF2 BHLHD2 SREBP2	Homo sapiens (Human)	1141
P28347	TEAD1_HUMAN	reviewed	Transcriptional enhancer factor TEF-1 (NTEF-1) (Protein GT-IIC) (TEA domain family member 1) (TEAD-1) (Transcription factor 13) (TCF-13)	TEAD1 TCF13 TEF1	Homo sapiens (Human)	426
Q14119	VEZF1_HUMAN	reviewed	Vascular endothelial zinc finger 1 (Putative transcription factor DB1) (Zinc finger protein 161)	VEZF1 DB1 ZNF161	Homo sapiens (Human)	521
O00268	TAF4_HUMAN	reviewed	Transcription initiation factor TFIID subunit 4 (RNA polymerase II TBP-associated factor subunit C) (TBP-associated factor 4) (Transcription initiation factor TFIID 130 kDa subunit) (TAF(II)130) (TAFII-130) (TAFII130) (Transcription initiation factor TFIID 135 kDa subunit) (TAF(II)135) (TAFII-135) (TAFII135)	TAF4 TAF2C TAF2C1 TAF4A TAFII130 TAFII135	Homo sapiens (Human)	1085
Q92481	AP2B_HUMAN	reviewed	Transcription factor AP-2-beta (AP2-beta) (Activating enhancer-binding protein 2-beta)	TFAP2B	Homo sapiens (Human)	460
P41212	ETV6_HUMAN	reviewed	Transcription factor ETV6 (ETS translocation variant 6) (ETS-related protein Tel1) (Tel)	ETV6 TEL TEL1	Homo sapiens (Human)	452
P20290	BTF3_HUMAN	reviewed	Transcription factor BTF3 (Nascent polypeptide-associated complex subunit beta) (NAC-beta) (RNA polymerase B transcription factor 3)	BTF3 NACB OK/SW-cl.8	Homo sapiens (Human)	206
Q562R1	ACTBL_HUMAN	reviewed	Beta-actin-like protein 2 (Kappa-actin)	ACTBL2	Homo sapiens (Human)	376
Q9BUF5	TBB6_HUMAN	reviewed	Tubulin beta-6 chain (Tubulin beta class V)	TUBB6	Homo sapiens (Human)	446
P12236	ADT3_HUMAN	reviewed	ADP/ATP translocase 3 (ADP,ATP carrier protein 3) (ADP,ATP carrier protein, isoform T2) (ANT 2) (Adenine nucleotide translocator 3) (ANT 3) (Solute carrier family 25 member 6) [Cleaved into: ADP/ATP translocase 3, N-terminally processed]	SLC25A6 ANT3 CDABP0051	Homo sapiens (Human)	298
Q15323	K1H1_HUMAN	reviewed	Keratin, type I cuticular Ha1 (Hair keratin, type I Ha1) (Keratin-31) (K31)	KRT31 HHA1 HKA1 KRTHA1	Homo sapiens (Human)	416
Q14533	KRT81_HUMAN	reviewed	Keratin, type II cuticular Hb1 (Hair keratin K2.9) (Keratin, hair, basic, 1) (Keratin-81) (K81) (Metastatic lymph node 137 gene protein) (MLN 137) (Type II hair keratin Hb1) (Type-II keratin Kb21) (ghHKb1) (ghHb1)	KRT81 KRTHB1 MLN137	Homo sapiens (Human)	505
P09429	HMGB1_HUMAN	reviewed	High mobility group protein B1 (High mobility group protein 1) (HMG-1)	HMGB1 HMG1	Homo sapiens (Human)	215
O76013	KRT36_HUMAN	reviewed	Keratin, type I cuticular Ha6 (Hair keratin, type I Ha6) (Keratin-36) (K36)	KRT36 HHA6 HKA6 KRTHA6	Homo sapiens (Human)	467
P05388	RLA0_HUMAN	reviewed	60S acidic ribosomal protein P0 (60S ribosomal protein L10E) (Large ribosomal subunit protein uL10)	RPLP0	Homo sapiens (Human)	317
Q9BRJ6	CG050_HUMAN	reviewed	Uncharacterized protein C7orf50	C7orf50 FP15621	Homo sapiens (Human)	194
P24752	THIL_HUMAN	reviewed	Acetyl-CoA acetyltransferase, mitochondrial (EC 2.3.1.9) (Acetoacetyl-CoA thiolase) (T2)	ACAT1 ACAT MAT	Homo sapiens (Human)	427
P01023	A2MG_HUMAN	reviewed	Alpha-2-macroglobulin (Alpha-2-M) (C3 and PZP-like alpha-2-macroglobulin domain-containing protein 5)	A2M CPAMD5 FWP007	Homo sapiens (Human)	1474
P84090	ERH_HUMAN	reviewed	Enhancer of rudimentary homolog	ERH	Homo sapiens (Human)	104
P46779	RL28_HUMAN	reviewed	60S ribosomal protein L28 (Large ribosomal subunit protein eL28)	RPL28	Homo sapiens (Human)	137
Q9Y383	LC7L2_HUMAN	reviewed	Putative RNA-binding protein Luc7-like 2	LUC7L2 CGI-59 CGI-74	Homo sapiens (Human)	392
P12532	KCRU_HUMAN	reviewed	Creatine kinase U-type, mitochondrial (EC 2.7.3.2) (Acidic-type mitochondrial creatine kinase) (Mia-CK) (Ubiquitous mitochondrial creatine kinase) (U-MtCK)	CKMT1A CKMT; CKMT1B CKMT	Homo sapiens (Human)	417
Q09028	RBBP4_HUMAN	reviewed	Histone-binding protein RBBP4 (Chromatin assembly factor 1 subunit C) (CAF-1 subunit C) (Chromatin assembly factor I p48 subunit) (CAF-I 48 kDa subunit) (CAF-I p48) (Nucleosome-remodeling factor subunit RBAP48) (Retinoblastoma-binding protein 4) (RBBP-4) (Retinoblastoma-binding protein p48)	RBBP4 RBAP48	Homo sapiens (Human)	425
Q6NUK1	SCMC1_HUMAN	reviewed	Calcium-binding mitochondrial carrier protein SCaMC-1 (Mitochondrial ATP-Mg/Pi carrier protein 1) (Mitochondrial Ca(2+)-dependent solute carrier protein 1) (Small calcium-binding mitochondrial carrier protein 1) (Solute carrier family 25 member 24)	SLC25A24 APC1 MCSC1 SCAMC1	Homo sapiens (Human)	477
Q9H6T0	ESRP2_HUMAN	reviewed	Epithelial splicing regulatory protein 2 (RNA-binding motif protein 35B) (RNA-binding protein 35B)	ESRP2 RBM35B PP7059	Homo sapiens (Human)	727
O75607	NPM3_HUMAN	reviewed	Nucleoplasmin-3	NPM3	Homo sapiens (Human)	178
Q96TA1	NIBA2_HUMAN	reviewed	Protein Niban 2 (Meg-3) (Melanoma invasion by ERK) (MINERVA) (Niban-like protein 1) (Protein FAM129B)	NIBAN2 C9orf88 FAM129B	Homo sapiens (Human)	746
Q15646	OASL_HUMAN	reviewed	2'-5'-oligoadenylate synthase-like protein (2'-5'-OAS-related protein) (2'-5'-OAS-RP) (59 kDa 2'-5'-oligoadenylate synthase-like protein) (Thyroid receptor-interacting protein 14) (TR-interacting protein 14) (TRIP-14) (p59 OASL) (p59OASL)	OASL TRIP14	Homo sapiens (Human)	514
Q96JP5	ZFP91_HUMAN	reviewed	E3 ubiquitin-protein ligase ZFP91 (EC 2.3.2.27) (RING-type E3 ubiquitin transferase ZFP91) (Zinc finger protein 757) (Zinc finger protein 91 homolog) (Zfp-91)	ZFP91 ZNF757 FKSG11	Homo sapiens (Human)	570
Q9NS69	TOM22_HUMAN	reviewed	Mitochondrial import receptor subunit TOM22 homolog (hTom22) (1C9-2) (Translocase of outer membrane 22 kDa subunit homolog)	TOMM22 TOM22	Homo sapiens (Human)	142
Q13057	COASY_HUMAN	reviewed	Bifunctional coenzyme A synthase (CoA synthase) (NBP) (POV-2) [Includes: Phosphopantetheine adenylyltransferase (EC 2.7.7.3) (Dephospho-CoA pyrophosphorylase) (Pantetheine-phosphate adenylyltransferase) (PPAT); Dephospho-CoA kinase (DPCK) (EC 2.7.1.24) (Dephosphocoenzyme A kinase) (DPCOAK)]	COASY PSEC0106	Homo sapiens (Human)	564
Q96EU6	RRP36_HUMAN	reviewed	Ribosomal RNA processing protein 36 homolog	RRP36 C6orf153 HSPC253	Homo sapiens (Human)	259
P18887	XRCC1_HUMAN	reviewed	DNA repair protein XRCC1 (X-ray repair cross-complementing protein 1)	XRCC1	Homo sapiens (Human)	633
Q92769	HDAC2_HUMAN	reviewed	Histone deacetylase 2 (HD2) (EC 3.5.1.98)	HDAC2	Homo sapiens (Human)	488
Q6PIW4	FIGL1_HUMAN	reviewed	Fidgetin-like protein 1 (EC 3.6.4.-)	FIGNL1	Homo sapiens (Human)	674
Q9P015	RM15_HUMAN	reviewed	39S ribosomal protein L15, mitochondrial (L15mt) (MRP-L15) (Mitochondrial large ribosomal subunit protein uL15m)	MRPL15 HSPC145	Homo sapiens (Human)	296
Q9NV56	MRGBP_HUMAN	reviewed	MRG/MORF4L-binding protein (MRG-binding protein) (Up-regulated in colon cancer 4) (Urcc4)	MRGBP C20orf20	Homo sapiens (Human)	204
Q15434	RBMS2_HUMAN	reviewed	RNA-binding motif, single-stranded-interacting protein 2 (Suppressor of CDC2 with RNA-binding motif 3)	RBMS2 SCR3	Homo sapiens (Human)	407
Q8N7H5	PAF1_HUMAN	reviewed	RNA polymerase II-associated factor 1 homolog (hPAF1) (Pancreatic differentiation protein 2)	PAF1 PD2	Homo sapiens (Human)	531
Q9UNP9	PPIE_HUMAN	reviewed	Peptidyl-prolyl cis-trans isomerase E (PPIase E) (EC 5.2.1.8) (Cyclophilin E) (Cyclophilin-33) (Rotamase E)	PPIE CYP33	Homo sapiens (Human)	301
Q8WUD1	RAB2B_HUMAN	reviewed	Ras-related protein Rab-2B	RAB2B	Homo sapiens (Human)	216
Q9UBB5	MBD2_HUMAN	reviewed	Methyl-CpG-binding domain protein 2 (Demethylase) (DMTase) (Methyl-CpG-binding protein MBD2)	MBD2	Homo sapiens (Human)	411
O96008	TOM40_HUMAN	reviewed	Mitochondrial import receptor subunit TOM40 homolog (Protein Haymaker) (Translocase of outer membrane 40 kDa subunit homolog) (p38.5)	TOMM40 C19orf1 PEREC1 TOM40	Homo sapiens (Human)	361
Q8WVC0	LEO1_HUMAN	reviewed	RNA polymerase-associated protein LEO1 (Replicative senescence down-regulated leo1-like protein)	LEO1 RDL	Homo sapiens (Human)	666
Q92665	RT31_HUMAN	reviewed	28S ribosomal protein S31, mitochondrial (MRP-S31) (S31mt) (Imogen 38) (Mitochondrial small ribosomal subunit protein mS31)	MRPS31 IMOGN38	Homo sapiens (Human)	395
P18085	ARF4_HUMAN	reviewed	ADP-ribosylation factor 4	ARF4 ARF2	Homo sapiens (Human)	180
P07954	FUMH_HUMAN	reviewed	Fumarate hydratase, mitochondrial (Fumarase) (HsFH) (EC 4.2.1.2)	FH	Homo sapiens (Human)	510
P11233	RALA_HUMAN	reviewed	Ras-related protein Ral-A (EC 3.6.5.2)	RALA RAL	Homo sapiens (Human)	206
Q5T8P6	RBM26_HUMAN	reviewed	RNA-binding protein 26 (CTCL tumor antigen se70-2) (RNA-binding motif protein 26)	RBM26 C13orf10 PRO1777	Homo sapiens (Human)	1007
Q68D10	SPT2_HUMAN	reviewed	Protein SPT2 homolog (Protein KU002155) (SPT2 domain-containing protein 1)	SPTY2D1	Homo sapiens (Human)	685
P35251	RFC1_HUMAN	reviewed	Replication factor C subunit 1 (Activator 1 140 kDa subunit) (A1 140 kDa subunit) (Activator 1 large subunit) (Activator 1 subunit 1) (DNA-binding protein PO-GA) (Replication factor C 140 kDa subunit) (RF-C 140 kDa subunit) (RFC140) (Replication factor C large subunit)	RFC1 RFC140	Homo sapiens (Human)	1148
Q12824	SNF5_HUMAN	reviewed	SWI/SNF-related matrix-associated actin-dependent regulator of chromatin subfamily B member 1 (BRG1-associated factor 47) (BAF47) (Integrase interactor 1 protein) (SNF5 homolog) (hSNF5)	SMARCB1 BAF47 INI1 SNF5L1	Homo sapiens (Human)	385
Q9Y320	TMX2_HUMAN	reviewed	Thioredoxin-related transmembrane protein 2 (Cell proliferation-inducing gene 26 protein) (Thioredoxin domain-containing protein 14)	TMX2 TXNDC14 CGI-31 My009 PIG26 PSEC0045 UNQ237/PRO270	Homo sapiens (Human)	296
P37108	SRP14_HUMAN	reviewed	Signal recognition particle 14 kDa protein (SRP14) (18 kDa Alu RNA-binding protein)	SRP14	Homo sapiens (Human)	136
Q07021	C1QBP_HUMAN	reviewed	Complement component 1 Q subcomponent-binding protein, mitochondrial (ASF/SF2-associated protein p32) (Glycoprotein gC1qBP) (C1qBP) (Hyaluronan-binding protein 1) (Mitochondrial matrix protein p32) (gC1q-R protein) (p33) (SF2AP32)	C1QBP GC1QBP HABP1 SF2P32	Homo sapiens (Human)	282
P13667	PDIA4_HUMAN	reviewed	Protein disulfide-isomerase A4 (EC 5.3.4.1) (Endoplasmic reticulum resident protein 70) (ER protein 70) (ERp70) (Endoplasmic reticulum resident protein 72) (ER protein 72) (ERp-72) (ERp72)	PDIA4 ERP70 ERP72	Homo sapiens (Human)	645
A8MWD9	RUXGL_HUMAN	reviewed	Putative small nuclear ribonucleoprotein G-like protein 15	SNRPGP15	Homo sapiens (Human)	76
Q14004	CDK13_HUMAN	reviewed	Cyclin-dependent kinase 13 (EC 2.7.11.22) (EC 2.7.11.23) (CDC2-related protein kinase 5) (Cell division cycle 2-like protein kinase 5) (Cell division protein kinase 13) (hCDK13) (Cholinesterase-related cell division controller)	CDK13 CDC2L CDC2L5 CHED KIAA1791	Homo sapiens (Human)	1512
P54819	KAD2_HUMAN	reviewed	Adenylate kinase 2, mitochondrial (AK 2) (EC 2.7.4.3) (ATP-AMP transphosphorylase 2) (ATP:AMP phosphotransferase) (Adenylate monophosphate kinase) [Cleaved into: Adenylate kinase 2, mitochondrial, N-terminally processed]	AK2 ADK2	Homo sapiens (Human)	239
P52756	RBM5_HUMAN	reviewed	RNA-binding protein 5 (Protein G15) (Putative tumor suppressor LUCA15) (RNA-binding motif protein 5) (Renal carcinoma antigen NY-REN-9)	RBM5 H37 LUCA15	Homo sapiens (Human)	815
Q9Y3D9	RT23_HUMAN	reviewed	28S ribosomal protein S23, mitochondrial (MRP-S23) (S23mt) (Mitochondrial small ribosomal subunit protein mS23)	MRPS23 CGI-138 HSPC329	Homo sapiens (Human)	190
Q9UNM6	PSD13_HUMAN	reviewed	26S proteasome non-ATPase regulatory subunit 13 (26S proteasome regulatory subunit RPN9) (26S proteasome regulatory subunit S11) (26S proteasome regulatory subunit p40.5)	PSMD13	Homo sapiens (Human)	376
Q01085	TIAR_HUMAN	reviewed	Nucleolysin TIAR (TIA-1-related protein)	TIAL1	Homo sapiens (Human)	375
P09496	CLCA_HUMAN	reviewed	Clathrin light chain A (Lca)	CLTA	Homo sapiens (Human)	248
Q96CU9	FXRD1_HUMAN	reviewed	FAD-dependent oxidoreductase domain-containing protein 1 (EC 1.-.-.-)	FOXRED1 FP634	Homo sapiens (Human)	486
P26196	DDX6_HUMAN	reviewed	Probable ATP-dependent RNA helicase DDX6 (EC 3.6.4.13) (ATP-dependent RNA helicase p54) (DEAD box protein 6) (Oncogene RCK)	DDX6 HLR2 RCK	Homo sapiens (Human)	483
P46379	BAG6_HUMAN	reviewed	Large proline-rich protein BAG6 (BAG family molecular chaperone regulator 6) (BCL2-associated athanogene 6) (BAG-6) (HLA-B-associated transcript 3) (Protein G3) (Protein Scythe)	BAG6 BAT3 G3	Homo sapiens (Human)	1132
O94804	STK10_HUMAN	reviewed	Serine/threonine-protein kinase 10 (EC 2.7.11.1) (Lymphocyte-oriented kinase)	STK10 LOK	Homo sapiens (Human)	968
P50552	VASP_HUMAN	reviewed	Vasodilator-stimulated phosphoprotein (VASP)	VASP	Homo sapiens (Human)	380
P0DME0	SETLP_HUMAN	reviewed	Protein SETSIP (SET pseudogene protein 18) (SET similar protein) (Similar to SET translocation protein)	SETSIP SETP18	Homo sapiens (Human)	302
Q6IAA8	LTOR1_HUMAN	reviewed	Ragulator complex protein LAMTOR1 (Late endosomal/lysosomal adaptor and MAPK and MTOR activator 1) (Lipid raft adaptor protein p18) (Protein associated with DRMs and endosomes) (p27Kip1-releasing factor from RhoA) (p27RF-Rho)	LAMTOR1 C11orf59 PDRO PP7157	Homo sapiens (Human)	161
Q9P2R7	SUCB1_HUMAN	reviewed	Succinate--CoA ligase [ADP-forming] subunit beta, mitochondrial (EC 6.2.1.5) (ATP-specific succinyl-CoA synthetase subunit beta) (A-SCS) (Succinyl-CoA synthetase beta-A chain) (SCS-betaA)	SUCLA2	Homo sapiens (Human)	463
Q9UL46	PSME2_HUMAN	reviewed	Proteasome activator complex subunit 2 (11S regulator complex subunit beta) (REG-beta) (Activator of multicatalytic protease subunit 2) (Proteasome activator 28 subunit beta) (PA28b) (PA28beta)	PSME2	Homo sapiens (Human)	239
P18077	RL35A_HUMAN	reviewed	60S ribosomal protein L35a (Cell growth-inhibiting gene 33 protein) (Large ribosomal subunit protein eL33)	RPL35A GIG33	Homo sapiens (Human)	110
Q14008	CKAP5_HUMAN	reviewed	Cytoskeleton-associated protein 5 (Colonic and hepatic tumor overexpressed gene protein) (Ch-TOG)	CKAP5 KIAA0097	Homo sapiens (Human)	2032
P04899	GNAI2_HUMAN	reviewed	Guanine nucleotide-binding protein G(i) subunit alpha-2 (Adenylate cyclase-inhibiting G alpha protein)	GNAI2 GNAI2B	Homo sapiens (Human)	355
Q9HC36	MRM3_HUMAN	reviewed	rRNA methyltransferase 3, mitochondrial (EC 2.1.1.-) (16S rRNA (guanosine(1370)-2'-O)-methyltransferase) (16S rRNA [Gm1370] 2'-O-methyltransferase) (RNA methyltransferase-like protein 1)	MRM3 RNMTL1 HC90	Homo sapiens (Human)	420
P60900	PSA6_HUMAN	reviewed	Proteasome subunit alpha type-6 (27 kDa prosomal protein) (PROS-27) (p27K) (Macropain iota chain) (Multicatalytic endopeptidase complex iota chain) (Proteasome iota chain)	PSMA6 PROS27	Homo sapiens (Human)	246
P09914	IFIT1_HUMAN	reviewed	Interferon-induced protein with tetratricopeptide repeats 1 (IFIT-1) (Interferon-induced 56 kDa protein) (IFI-56K) (P56)	IFIT1 G10P1 IFI56 IFNAI1 ISG56	Homo sapiens (Human)	478
P62910	RL32_HUMAN	reviewed	60S ribosomal protein L32 (Large ribosomal subunit protein eL32)	RPL32 PP9932	Homo sapiens (Human)	135
A6NHR9	SMHD1_HUMAN	reviewed	Structural maintenance of chromosomes flexible hinge domain-containing protein 1 (SMC hinge domain-containing protein 1) (EC 3.6.1.-)	SMCHD1 KIAA0650	Homo sapiens (Human)	2005
O75635	SPB7_HUMAN	reviewed	Serpin B7 (Megsin) (TP55)	SERPINB7	Homo sapiens (Human)	380
Q9BU76	MMTA2_HUMAN	reviewed	Multiple myeloma tumor-associated protein 2 (hMMTAG2)	MMTAG2 C1orf35	Homo sapiens (Human)	263
Q8IY67	RAVR1_HUMAN	reviewed	Ribonucleoprotein PTB-binding 1 (Protein raver-1)	RAVER1 KIAA1978	Homo sapiens (Human)	606
Q9NQC3	RTN4_HUMAN	reviewed	Reticulon-4 (Foocen) (Neurite outgrowth inhibitor) (Nogo protein) (Neuroendocrine-specific protein) (NSP) (Neuroendocrine-specific protein C homolog) (RTN-x) (Reticulon-5)	RTN4 KIAA0886 NOGO My043 SP1507	Homo sapiens (Human)	1192
O00264	PGRC1_HUMAN	reviewed	Membrane-associated progesterone receptor component 1 (mPR) (Dap1) (IZA)	PGRMC1 HPR6.6 PGRMC	Homo sapiens (Human)	195
Q9C0C2	TB182_HUMAN	reviewed	182 kDa tankyrase-1-binding protein	TNKS1BP1 KIAA1741 TAB182	Homo sapiens (Human)	1729
O75964	ATP5L_HUMAN	reviewed	ATP synthase subunit g, mitochondrial (ATPase subunit g) (ATP synthase membrane subunit g)	ATP5MG ATP5L	Homo sapiens (Human)	103
P36543	VATE1_HUMAN	reviewed	V-type proton ATPase subunit E 1 (V-ATPase subunit E 1) (V-ATPase 31 kDa subunit) (p31) (Vacuolar proton pump subunit E 1)	ATP6V1E1 ATP6E ATP6E2	Homo sapiens (Human)	226
O75525	KHDR3_HUMAN	reviewed	KH domain-containing, RNA-binding, signal transduction-associated protein 3 (RNA-binding protein T-Star) (Sam68-like mammalian protein 2) (SLM-2) (Sam68-like phosphotyrosine protein)	KHDRBS3 SALP SLM2	Homo sapiens (Human)	346
P51659	DHB4_HUMAN	reviewed	Peroxisomal multifunctional enzyme type 2 (MFE-2) (17-beta-hydroxysteroid dehydrogenase 4) (17-beta-HSD 4) (D-bifunctional protein) (DBP) (Multifunctional protein 2) (MFP-2) (Short chain dehydrogenase/reductase family 8C member 1) [Cleaved into: (3R)-hydroxyacyl-CoA dehydrogenase (EC 1.1.1.n12); Enoyl-CoA hydratase 2 (EC 4.2.1.107) (EC 4.2.1.119) (3-alpha,7-alpha,12-alpha-trihydroxy-5-beta-choles…	HSD17B4 EDH17B4 SDR8C1	Homo sapiens (Human)	736
P62191	PRS4_HUMAN	reviewed	26S proteasome regulatory subunit 4 (P26s4) (26S proteasome AAA-ATPase subunit RPT2) (Proteasome 26S subunit ATPase 1)	PSMC1	Homo sapiens (Human)	440
Q9H147	TDIF1_HUMAN	reviewed	Deoxynucleotidyltransferase terminal-interacting protein 1 (Terminal deoxynucleotidyltransferase-interacting factor 1) (TdIF1) (TdT-interacting factor 1)	DNTTIP1 C20orf167 TDIF1	Homo sapiens (Human)	329
P36871	PGM1_HUMAN	reviewed	Phosphoglucomutase-1 (PGM 1) (EC 5.4.2.2) (Glucose phosphomutase 1)	PGM1	Homo sapiens (Human)	562
P11172	UMPS_HUMAN	reviewed	Uridine 5'-monophosphate synthase (UMP synthase) [Includes: Orotate phosphoribosyltransferase (OPRT) (OPRTase) (EC 2.4.2.10); Orotidine 5'-phosphate decarboxylase (ODC) (EC 4.1.1.23) (OMPdecase)]	UMPS OK/SW-cl.21	Homo sapiens (Human)	480
Q9UNL2	SSRG_HUMAN	reviewed	Translocon-associated protein subunit gamma (TRAP-gamma) (Signal sequence receptor subunit gamma) (SSR-gamma)	SSR3 TRAPG	Homo sapiens (Human)	185
P51116	FXR2_HUMAN	reviewed	Fragile X mental retardation syndrome-related protein 2	FXR2 FMR1L2	Homo sapiens (Human)	673
Q8TDB8	GTR14_HUMAN	reviewed	Solute carrier family 2, facilitated glucose transporter member 14 (Glucose transporter type 14) (GLUT-14)	SLC2A14 GLUT14	Homo sapiens (Human)	520
P50991	TCPD_HUMAN	reviewed	T-complex protein 1 subunit delta (TCP-1-delta) (CCT-delta) (Stimulator of TAR RNA-binding)	CCT4 CCTD SRB	Homo sapiens (Human)	539
Q8IXI2	MIRO1_HUMAN	reviewed	Mitochondrial Rho GTPase 1 (MIRO-1) (hMiro-1) (EC 3.6.5.-) (Rac-GTP-binding protein-like protein) (Ras homolog gene family member T1)	RHOT1 ARHT1	Homo sapiens (Human)	618
O60313	OPA1_HUMAN	reviewed	Dynamin-like 120 kDa protein, mitochondrial (EC 3.6.5.5) (Optic atrophy protein 1) [Cleaved into: Dynamin-like 120 kDa protein, form S1]	OPA1 KIAA0567	Homo sapiens (Human)	960
P09622	DLDH_HUMAN	reviewed	Dihydrolipoyl dehydrogenase, mitochondrial (EC 1.8.1.4) (Dihydrolipoamide dehydrogenase) (Glycine cleavage system L protein)	DLD GCSL LAD PHE3	Homo sapiens (Human)	509
Q6NZY4	ZCHC8_HUMAN	reviewed	Zinc finger CCHC domain-containing protein 8 (TRAMP-like complex RNA-binding factor ZCCHC8)	ZCCHC8	Homo sapiens (Human)	707
Q04637	IF4G1_HUMAN	reviewed	Eukaryotic translation initiation factor 4 gamma 1 (eIF-4-gamma 1) (eIF-4G 1) (eIF-4G1) (p220)	EIF4G1 EIF4F EIF4G EIF4GI	Homo sapiens (Human)	1599
O43447	PPIH_HUMAN	reviewed	Peptidyl-prolyl cis-trans isomerase H (PPIase H) (EC 5.2.1.8) (Rotamase H) (Small nuclear ribonucleoprotein particle-specific cyclophilin H) (CypH) (U-snRNP-associated cyclophilin SnuCyp-20) (USA-CYP)	PPIH CYP20 CYPH	Homo sapiens (Human)	177
Q9BRC7	PLCD4_HUMAN	reviewed	1-phosphatidylinositol 4,5-bisphosphate phosphodiesterase delta-4 (hPLCD4) (EC 3.1.4.11) (Phosphoinositide phospholipase C-delta-4) (Phospholipase C-delta-4) (PLC-delta-4)	PLCD4	Homo sapiens (Human)	762
P54727	RD23B_HUMAN	reviewed	UV excision repair protein RAD23 homolog B (HR23B) (hHR23B) (XP-C repair-complementing complex 58 kDa protein) (p58)	RAD23B	Homo sapiens (Human)	409
Q9H4M9	EHD1_HUMAN	reviewed	EH domain-containing protein 1 (PAST homolog 1) (hPAST1) (Testilin)	EHD1 PAST PAST1 CDABP0131	Homo sapiens (Human)	534
P27144	KAD4_HUMAN	reviewed	Adenylate kinase 4, mitochondrial (AK 4) (EC 2.7.4.10) (EC 2.7.4.6) (Adenylate kinase 3-like) (GTP:AMP phosphotransferase AK4)	AK4 AK3 AK3L1	Homo sapiens (Human)	223
Q16822	PCKGM_HUMAN	reviewed	Phosphoenolpyruvate carboxykinase [GTP], mitochondrial (PEPCK-M) (EC 4.1.1.32)	PCK2 PEPCK2	Homo sapiens (Human)	640
Q13868	EXOS2_HUMAN	reviewed	Exosome complex component RRP4 (Exosome component 2) (Ribosomal RNA-processing protein 4)	EXOSC2 RRP4	Homo sapiens (Human)	293
P82979	SARNP_HUMAN	reviewed	SAP domain-containing ribonucleoprotein (Cytokine-induced protein of 29 kDa) (Nuclear protein Hcc-1) (Proliferation-associated cytokine-inducible protein CIP29)	SARNP HCC1 HSPC316	Homo sapiens (Human)	210
Q13111	CAF1A_HUMAN	reviewed	Chromatin assembly factor 1 subunit A (CAF-1 subunit A) (Chromatin assembly factor I p150 subunit) (CAF-I 150 kDa subunit) (CAF-I p150) (hp150)	CHAF1A CAF CAF1P150	Homo sapiens (Human)	956
Q9Y2S7	PDIP2_HUMAN	reviewed	Polymerase delta-interacting protein 2 (38 kDa DNA polymerase delta interaction protein) (p38)	POLDIP2 PDIP38 POLD4 HSPC017	Homo sapiens (Human)	368
Q9NQR7	CC177_HUMAN	reviewed	Coiled-coil domain-containing protein 177 (Myelin proteolipid protein-like protein)	CCDC177 C14orf162 PLPL	Homo sapiens (Human)	707
P82933	RT09_HUMAN	reviewed	28S ribosomal protein S9, mitochondrial (MRP-S9) (S9mt) (Mitochondrial small ribosomal subunit protein uS9m)	MRPS9 RPMS9	Homo sapiens (Human)	396
Q3KQU3	MA7D1_HUMAN	reviewed	MAP7 domain-containing protein 1 (Arginine/proline-rich coiled-coil domain-containing protein 1) (Proline/arginine-rich coiled-coil domain-containing protein 1)	MAP7D1 KIAA1187 PARCC1 RPRC1 PP2464	Homo sapiens (Human)	841
P21281	VATB2_HUMAN	reviewed	V-type proton ATPase subunit B, brain isoform (V-ATPase subunit B 2) (Endomembrane proton pump 58 kDa subunit) (HO57) (Vacuolar proton pump subunit B 2)	ATP6V1B2 ATP6B2 VPP3	Homo sapiens (Human)	511
Q9UFC0	LRWD1_HUMAN	reviewed	Leucine-rich repeat and WD repeat-containing protein 1 (Centromere protein 33) (CENP-33) (Origin recognition complex-associated protein) (ORC-associated protein) (ORCA)	LRWD1 CENP-33 ORCA	Homo sapiens (Human)	647
Q8WZA0	LZIC_HUMAN	reviewed	Protein LZIC (Leucine zipper and CTNNBIP1 domain-containing protein) (Leucine zipper and ICAT homologous domain-containing protein)	LZIC	Homo sapiens (Human)	190
Q96A72	MGN2_HUMAN	reviewed	Protein mago nashi homolog 2	MAGOHB MAGOH2	Homo sapiens (Human)	148
P49585	PCY1A_HUMAN	reviewed	Choline-phosphate cytidylyltransferase A (EC 2.7.7.15) (CCT-alpha) (CTP:phosphocholine cytidylyltransferase A) (CCT A) (CT A) (Phosphorylcholine transferase A)	PCYT1A CTPCT PCYT1	Homo sapiens (Human)	367
Q9NQW1	SC31B_HUMAN	reviewed	Protein transport protein Sec31B (SEC31-like protein 2) (SEC31-related protein B) (SEC31B-1)	SEC31B SEC31L2	Homo sapiens (Human)	1179
P12830	CADH1_HUMAN	reviewed	Cadherin-1 (CAM 120/80) (Epithelial cadherin) (E-cadherin) (Uvomorulin) (CD antigen CD324) [Cleaved into: E-Cad/CTF1; E-Cad/CTF2; E-Cad/CTF3]	CDH1 CDHE UVO	Homo sapiens (Human)	882
Q8WVM8	SCFD1_HUMAN	reviewed	Sec1 family domain-containing protein 1 (SLY1 homolog) (Sly1p) (Syntaxin-binding protein 1-like 2)	SCFD1 C14orf163 KIAA0917 STXBP1L2 FKSG23	Homo sapiens (Human)	642
Q13530	SERC3_HUMAN	reviewed	Serine incorporator 3 (Tumor differentially expressed protein 1)	SERINC3 DIFF33 TDE1 SBBI99	Homo sapiens (Human)	473
P41223	BUD31_HUMAN	reviewed	Protein BUD31 homolog (Protein EDG-2) (Protein G10 homolog)	BUD31 EDG2	Homo sapiens (Human)	144
O14497	ARI1A_HUMAN	reviewed	AT-rich interactive domain-containing protein 1A (ARID domain-containing protein 1A) (B120) (BRG1-associated factor 250) (BAF250) (BRG1-associated factor 250a) (BAF250A) (Osa homolog 1) (hOSA1) (SWI-like protein) (SWI/SNF complex protein p270) (SWI/SNF-related, matrix-associated, actin-dependent regulator of chromatin subfamily F member 1) (hELD)	ARID1A BAF250 BAF250A C1orf4 OSA1 SMARCF1	Homo sapiens (Human)	2285
P12273	PIP_HUMAN	reviewed	Prolactin-inducible protein (Gross cystic disease fluid protein 15) (GCDFP-15) (Prolactin-induced protein) (Secretory actin-binding protein) (SABP) (gp17)	PIP GCDFP15 GPIP4	Homo sapiens (Human)	146
P0DP23	CALM1_HUMAN	reviewed	Calmodulin-1	CALM1 CALM CAM CAM1	Homo sapiens (Human)	149
P0DP24	CALM2_HUMAN	reviewed	Calmodulin-2	CALM2 CAM2 CAMB	Homo sapiens (Human)	149
P0DP25	CALM3_HUMAN	reviewed	Calmodulin-3	CALM3 CALML2 CAM3 CAMC CAMIII	Homo sapiens (Human)	149
Q7L2Z9	CENPQ_HUMAN	reviewed	Centromere protein Q (CENP-Q)	CENPQ C6orf139	Homo sapiens (Human)	268
P31939	PUR9_HUMAN	reviewed	Bifunctional purine biosynthesis protein ATIC (AICAR transformylase/inosine monophosphate cyclohydrolase) (ATIC) [Cleaved into: Bifunctional purine biosynthesis protein ATIC, N-terminally processed] [Includes: Phosphoribosylaminoimidazolecarboxamide formyltransferase (EC 2.1.2.3) (5-aminoimidazole-4-carboxamide ribonucleotide formyltransferase) (AICAR formyltransferase) (AICAR transformylase); In…	ATIC PURH OK/SW-cl.86	Homo sapiens (Human)	592
Q15024	EXOS7_HUMAN	reviewed	Exosome complex component RRP42 (Exosome component 7) (Ribosomal RNA-processing protein 42) (p8)	EXOSC7 KIAA0116 RRP42	Homo sapiens (Human)	291
O60684	IMA7_HUMAN	reviewed	Importin subunit alpha-7 (Karyopherin subunit alpha-6)	KPNA6 IPOA7	Homo sapiens (Human)	536
P08253	MMP2_HUMAN	reviewed	72 kDa type IV collagenase (EC 3.4.24.24) (72 kDa gelatinase) (Gelatinase A) (Matrix metalloproteinase-2) (MMP-2) (TBE-1) [Cleaved into: PEX]	MMP2 CLG4A	Homo sapiens (Human)	660
Q96S21	RB40C_HUMAN	reviewed	Ras-related protein Rab-40C (Rar-like protein) (Ras-like protein family member 8C) (SOCS box-containing protein RAR3)	RAB40C RARL RASL8C	Homo sapiens (Human)	281
P41143	OPRD_HUMAN	reviewed	Delta-type opioid receptor (D-OR-1) (DOR-1)	OPRD1 OPRD	Homo sapiens (Human)	372
Q6RI45	BRWD3_HUMAN	reviewed	Bromodomain and WD repeat-containing protein 3	BRWD3	Homo sapiens (Human)	1802
O95433	AHSA1_HUMAN	reviewed	Activator of 90 kDa heat shock protein ATPase homolog 1 (AHA1) (p38)	AHSA1 C14orf3 HSPC322	Homo sapiens (Human)	338
Q8IYL3	CA174_HUMAN	reviewed	UPF0688 protein C1orf174	C1orf174	Homo sapiens (Human)	243
P06702	S10A9_HUMAN	reviewed	Protein S100-A9 (Calgranulin-B) (Calprotectin L1H subunit) (Leukocyte L1 complex heavy chain) (Migration inhibitory factor-related protein 14) (MRP-14) (p14) (S100 calcium-binding protein A9)	S100A9 CAGB CFAG MRP14	Homo sapiens (Human)	114
Q14566	MCM6_HUMAN	reviewed	DNA replication licensing factor MCM6 (EC 3.6.4.12) (p105MCM)	MCM6	Homo sapiens (Human)	821
P08243	ASNS_HUMAN	reviewed	Asparagine synthetase [glutamine-hydrolyzing] (EC 6.3.5.4) (Cell cycle control protein TS11) (Glutamine-dependent asparagine synthetase)	ASNS TS11	Homo sapiens (Human)	561
P62333	PRS10_HUMAN	reviewed	26S proteasome regulatory subunit 10B (26S proteasome AAA-ATPase subunit RPT4) (Proteasome 26S subunit ATPase 6) (Proteasome subunit p42)	PSMC6 SUG2	Homo sapiens (Human)	389
Q9BXM7	PINK1_HUMAN	reviewed	Serine/threonine-protein kinase PINK1, mitochondrial (EC 2.7.11.1) (BRPK) (PTEN-induced putative kinase protein 1)	PINK1	Homo sapiens (Human)	581
Q8WZ42	TITIN_HUMAN	reviewed	Titin (EC 2.7.11.1) (Connectin) (Rhabdomyosarcoma antigen MU-RMS-40.14)	TTN	Homo sapiens (Human)	34350
Q92616	GCN1_HUMAN	reviewed	eIF-2-alpha kinase activator GCN1 (GCN1 eIF-2-alpha kinase activator homolog) (GCN1-like protein 1) (General control of amino-acid synthesis 1-like protein 1) (Translational activator GCN1) (HsGCN1)	GCN1 GCN1L1 KIAA0219	Homo sapiens (Human)	2671
Q9UKF6	CPSF3_HUMAN	reviewed	Cleavage and polyadenylation specificity factor subunit 3 (EC 3.1.27.-) (Cleavage and polyadenylation specificity factor 73 kDa subunit) (CPSF 73 kDa subunit) (mRNA 3'-end-processing endonuclease CPSF-73)	CPSF3 CPSF73	Homo sapiens (Human)	684
Q96HE7	ERO1A_HUMAN	reviewed	ERO1-like protein alpha (ERO1-L) (ERO1-L-alpha) (EC 1.8.4.-) (Endoplasmic oxidoreductin-1-like protein) (Endoplasmic reticulum oxidoreductase alpha) (Oxidoreductin-1-L-alpha)	ERO1A ERO1L UNQ434/PRO865	Homo sapiens (Human)	468
Q9Y2B0	CNPY2_HUMAN	reviewed	Protein canopy homolog 2 (MIR-interacting saposin-like protein) (Putative secreted protein Zsig9) (Transmembrane protein 4)	CNPY2 MSAP TMEM4 ZSIG9 UNQ1943/PRO4426	Homo sapiens (Human)	182
P25788	PSA3_HUMAN	reviewed	Proteasome subunit alpha type-3 (Macropain subunit C8) (Multicatalytic endopeptidase complex subunit C8) (Proteasome component C8)	PSMA3 HC8 PSC8	Homo sapiens (Human)	255
Q14739	LBR_HUMAN	reviewed	Delta(14)-sterol reductase LBR (Delta-14-SR) (EC 1.3.1.70) (3-beta-hydroxysterol Delta (14)-reductase) (C-14 sterol reductase) (C14SR) (Integral nuclear envelope inner membrane protein) (LMN2R) (Lamin-B receptor) (Sterol C14-reductase)	LBR	Homo sapiens (Human)	615
Q14166	TTL12_HUMAN	reviewed	Tubulin--tyrosine ligase-like protein 12 (Inactive tubulin--tyrosine ligase-like protein 12)	TTLL12 KIAA0153	Homo sapiens (Human)	644
P10966	CD8B_HUMAN	reviewed	T-cell surface glycoprotein CD8 beta chain (CD antigen CD8b)	CD8B CD8B1	Homo sapiens (Human)	210
Q9Y2Z9	COQ6_HUMAN	reviewed	Ubiquinone biosynthesis monooxygenase COQ6, mitochondrial (EC 1.14.13.-) (Coenzyme Q10 monooxygenase 6)	COQ6 CGI-10	Homo sapiens (Human)	468
Q9Y4Z0	LSM4_HUMAN	reviewed	U6 snRNA-associated Sm-like protein LSm4 (Glycine-rich protein) (GRP)	LSM4	Homo sapiens (Human)	139
Q9H936	GHC1_HUMAN	reviewed	Mitochondrial glutamate carrier 1 (GC-1) (Glutamate/H(+) symporter 1) (Solute carrier family 25 member 22)	SLC25A22 GC1	Homo sapiens (Human)	323
P51608	MECP2_HUMAN	reviewed	Methyl-CpG-binding protein 2 (MeCp-2 protein) (MeCp2)	MECP2	Homo sapiens (Human)	486
P31151	S10A7_HUMAN	reviewed	Protein S100-A7 (Psoriasin) (S100 calcium-binding protein A7)	S100A7 PSOR1 S100A7C	Homo sapiens (Human)	101
Q9BZZ5	API5_HUMAN	reviewed	Apoptosis inhibitor 5 (API-5) (Antiapoptosis clone 11 protein) (AAC-11) (Cell migration-inducing gene 8 protein) (Fibroblast growth factor 2-interacting factor) (FIF) (Protein XAGL)	API5 MIG8	Homo sapiens (Human)	524
P52895	AK1C2_HUMAN	reviewed	Aldo-keto reductase family 1 member C2 (EC 1.-.-.-) (3-alpha-HSD3) (Chlordecone reductase homolog HAKRD) (Dihydrodiol dehydrogenase 2) (DD-2) (DD2) (Dihydrodiol dehydrogenase/bile acid-binding protein) (DD/BABP) (Trans-1,2-dihydrobenzene-1,2-diol dehydrogenase) (EC 1.3.1.20) (Type III 3-alpha-hydroxysteroid dehydrogenase) (EC 1.1.1.357)	AKR1C2 DDH2	Homo sapiens (Human)	323
O43615	TIM44_HUMAN	reviewed	Mitochondrial import inner membrane translocase subunit TIM44	TIMM44 MIMT44 TIM44	Homo sapiens (Human)	452
Q5CZC0	FSIP2_HUMAN	reviewed	Fibrous sheath-interacting protein 2	FSIP2	Homo sapiens (Human)	6907
P09972	ALDOC_HUMAN	reviewed	Fructose-bisphosphate aldolase C (EC 4.1.2.13) (Brain-type aldolase)	ALDOC ALDC	Homo sapiens (Human)	364
P22102	PUR2_HUMAN	reviewed	Trifunctional purine biosynthetic protein adenosine-3 [Includes: Phosphoribosylamine--glycine ligase (EC 6.3.4.13) (Glycinamide ribonucleotide synthetase) (GARS) (Phosphoribosylglycinamide synthetase); Phosphoribosylformylglycinamidine cyclo-ligase (EC 6.3.3.1) (AIR synthase) (AIRS) (Phosphoribosyl-aminoimidazole synthetase); Phosphoribosylglycinamide formyltransferase (EC 2.1.2.2) (5'-phosphorib…	GART PGFT PRGS	Homo sapiens (Human)	1010
Q14512	FGFP1_HUMAN	reviewed	Fibroblast growth factor-binding protein 1 (FGF-BP) (FGF-BP1) (FGF-binding protein 1) (FGFBP-1) (17 kDa heparin-binding growth factor-binding protein) (17 kDa HBGF-binding protein) (HBp17)	FGFBP1 FGFBP HBP17	Homo sapiens (Human)	234
Q9H582	ZN644_HUMAN	reviewed	Zinc finger protein 644 (Zinc finger motif enhancer-binding protein 2) (Zep-2)	ZNF644 KIAA1221 ZEP2	Homo sapiens (Human)	1327
Q9H9J4	UBP42_HUMAN	reviewed	Ubiquitin carboxyl-terminal hydrolase 42 (EC 3.4.19.12) (Deubiquitinating enzyme 42) (Ubiquitin thioesterase 42) (Ubiquitin-specific-processing protease 42)	USP42	Homo sapiens (Human)	1324
P31948	STIP1_HUMAN	reviewed	Stress-induced-phosphoprotein 1 (STI1) (Hsc70/Hsp90-organizing protein) (Hop) (Renal carcinoma antigen NY-REN-11) (Transformation-sensitive protein IEF SSP 3521)	STIP1	Homo sapiens (Human)	543
Q07960	RHG01_HUMAN	reviewed	Rho GTPase-activating protein 1 (CDC42 GTPase-activating protein) (GTPase-activating protein rhoGAP) (Rho-related small GTPase protein activator) (Rho-type GTPase-activating protein 1) (p50-RhoGAP)	ARHGAP1 CDC42GAP RHOGAP1	Homo sapiens (Human)	439
B6SEH9	ERVV2_HUMAN	reviewed	Endogenous retrovirus group V member 2 Env polyprotein (HERV-V_19q13.41 provirus ancestral Env polyprotein 2)	ERVV-2 ENVV2	Homo sapiens (Human)	535
Q9Y2V2	CHSP1_HUMAN	reviewed	Calcium-regulated heat-stable protein 1 (Calcium-regulated heat-stable protein of 24 kDa) (CRHSP-24)	CARHSP1	Homo sapiens (Human)	147
Q9BYX2	TBD2A_HUMAN	reviewed	TBC1 domain family member 2A (Armus) (Prostate antigen recognized and identified by SEREX 1) (PARIS-1)	TBC1D2 PARIS1 PP8997 TBC1D2A	Homo sapiens (Human)	928
Q9UL25	RAB21_HUMAN	reviewed	Ras-related protein Rab-21	RAB21 KIAA0118	Homo sapiens (Human)	225
P33992	MCM5_HUMAN	reviewed	DNA replication licensing factor MCM5 (EC 3.6.4.12) (CDC46 homolog) (P1-CDC46)	MCM5 CDC46	Homo sapiens (Human)	734
Q9BSV6	SEN34_HUMAN	reviewed	tRNA-splicing endonuclease subunit Sen34 (EC 4.6.1.16) (Leukocyte receptor cluster member 5) (tRNA-intron endonuclease Sen34) (HsSen34)	TSEN34 LENG5 SEN34	Homo sapiens (Human)	310
Q9BTV4	TMM43_HUMAN	reviewed	Transmembrane protein 43 (Protein LUMA)	TMEM43 UNQ2564/PRO6244	Homo sapiens (Human)	400
Q9NV92	NFIP2_HUMAN	reviewed	NEDD4 family-interacting protein 2 (NEDD4 WW domain-binding protein 5A) (Putative MAPK-activating protein PM04/PM05/PM06/PM07) (Putative NF-kappa-B-activating protein 413)	NDFIP2 KIAA1165 N4WBP5A	Homo sapiens (Human)	336
P02647	APOA1_HUMAN	reviewed	Apolipoprotein A-I (Apo-AI) (ApoA-I) (Apolipoprotein A1) [Cleaved into: Proapolipoprotein A-I (ProapoA-I); Truncated apolipoprotein A-I (Apolipoprotein A-I(1-242))]	APOA1	Homo sapiens (Human)	267
Q5T5X7	BEND3_HUMAN	reviewed	BEN domain-containing protein 3	BEND3 KIAA1553	Homo sapiens (Human)	828
P25789	PSA4_HUMAN	reviewed	Proteasome subunit alpha type-4 (Macropain subunit C9) (Multicatalytic endopeptidase complex subunit C9) (Proteasome component C9) (Proteasome subunit L)	PSMA4 HC9 PSC9	Homo sapiens (Human)	261
Q5T5U3	RHG21_HUMAN	reviewed	Rho GTPase-activating protein 21 (Rho GTPase-activating protein 10) (Rho-type GTPase-activating protein 21)	ARHGAP21 ARHGAP10 KIAA1424	Homo sapiens (Human)	1958
Q6UX04	CWC27_HUMAN	reviewed	Spliceosome-associated protein CWC27 homolog (Antigen NY-CO-10) (Probable inactive peptidyl-prolyl cis-trans isomerase CWC27 homolog) (PPIase CWC27) (Serologically defined colon cancer antigen 10)	CWC27 SDCCAG10 UNQ438/PRO871	Homo sapiens (Human)	472
P30154	2AAB_HUMAN	reviewed	Serine/threonine-protein phosphatase 2A 65 kDa regulatory subunit A beta isoform (PP2A subunit A isoform PR65-beta) (PP2A subunit A isoform R1-beta)	PPP2R1B	Homo sapiens (Human)	601
P53618	COPB_HUMAN	reviewed	Coatomer subunit beta (Beta-coat protein) (Beta-COP)	COPB1 COPB MSTP026	Homo sapiens (Human)	953
